# Supplementary material for: Embedding Group VIII Elements into a 2D Rigid pc-C3N2 Monolayer to Achieve Single-Atom Catalysts with Excellent OER Activity: A DFT Theoretical Study
Source: Molecules. 2022 Dec 28;28(1):254. doi: 10.3390/molecules28010254 (PMC9821954; doi:10.3390/molecules28010254)
Supplement: Supplementary file 1 [file molecules-28-00254-s001.zip]

Archive with 1 entries (1 files):
- molecules-2066096-supplementary.pdf
